# Supplementary material for: Stress Marker Signatures in Lesion Mimic Single and Double Mutants Identify a Crucial Leaf Age-Dependent Salicylic Acid Related Defense Signal
Source: PLoS One. 2017 Jan 20;12(1):e0170532. doi: 10.1371/journal.pone.0170532 (PMC5249244; doi:10.1371/journal.pone.0170532)
Supplement: S1 Table — (XLSX) [file pone.0170532.s001.xlsx]

## Sheet: Sheet1
Gene name	AGI	Primer-F	Primer-R	Amplification Efficiency
FMO1	AT1G19250	AGTTGGATTTACGCCAAGGA	CATTGCATTTCCACGTTCAG	1.765
PLA2A	AT2G26560	CGGGTTGTAACGAAAATGCT	TGCATGAGGTGAACGAATGT	1.778
WRKY75	AT5G13080	AGGCCGTCAAGAACAACAAG	ACGACCACTTCTTGGTCCAC	1.983
WRKY40	AT1G80840	CTTGACTGTGCCGGTGACTA	TCTGAACTTGGGGAAAATCG	1.924
GLTP	AT4G39670	CGTTGAAAGACGCTGCGACAAC	TCTAACGGCCCACGTATGGAAC	1.913
YLS8	AT5G08290	TTACTGTTTCGGTTGTTCTCCATTT	CACTGAATCATGTTCGAAGCAAGT	1.822
TIP41	AT4G34270	GTGAAAACTGTTGGAGAGAAGCAA	TCAACTGGATACCCTTT^CGCA	1.867
SAND	AT2G28390	CAGACAAGGCGATGGCGATA	GCTTTCTCTCAAGGGTTTCTGGGT	1.869
ICS1	AT1G74710	GCTTGGCTAGCACAGTTACAGC	CACTGCAGACACCTAATTGAGTCC	1.928
PR-1	AT2G14610	CGGAGCTACGCAGAACAACT	CTCGCTAACCCACATGTTCA	1.658
PR-2	AT3G57260	ATCTCCCTTGCTCGTGAATCTCT	TCGAGATTTGCGTCGAATAGG	1.933
